# Supplementary material for: Post-Surgical Depositions of Blood Products Are No Major Confounder for the Diagnostic and Prognostic Performance of CEST MRI in Patients with Glioma
Source: Biomedicines. 2023 Aug 23;11(9):2348. doi: 10.3390/biomedicines11092348 (PMC10525358; doi:10.3390/biomedicines11092348)
Supplement: Supplementary file 1 [file biomedicines-11-02348-s001.zip]

Archive with 2 entries (2 files):
- Supplements_final.pptx
- Table S1 - Supermedian analysis of mean CEST contrast values for uncorrected and corrected tumor volumes.xlsx
