# Supplementary material for: Post-Surgical Depositions of Blood Products Are No Major Confounder for the Diagnostic and Prognostic Performance of CEST MRI in Patients with Glioma
Source: Biomedicines. 2023 Aug 23;11(9):2348. doi: 10.3390/biomedicines11092348 (PMC10525358; doi:10.3390/biomedicines11092348)
Supplement: Supplementary file 1 [file biomedicines-11-02348-s001.zip › Table S1 - Supermedian analysis of mean CEST contrast values for uncorrected and corrected tumor volumes.xlsx]

## Sheet: MTRrexAPT
MTRRexAPT
Participant		CE	CEC	WT	WTC
P1	Mean value:	0.255003	0.255063	0.242624	0.242545
	Supermedian?:	true	true	true	true
P2	Mean value:	0.262825	0.262236	0.249906	0.249516
	Supermedian?:	true	true	true	true
P3	Mean value:	0.23646	0.235246	0.234792	0.234214
	Supermedian?:	false	false	false	false
P4	Mean value:	0.279795	0.279795	0.238254	0.238216
	Supermedian?:	true	true	false	false
P5	Mean value:	0.286902	0.286522	0.265297	0.265102
	Supermedian?:	true	true	true	true
P6	Mean value:	0.229104	0.229184	0.233193	0.233202
	Supermedian?:	false	false	false	false
P7	Mean value:	0.272327	0.27765	0.263027	0.273689
	Supermedian?:	true	true	true	true
P8	Mean value:	0.186317	0.178089	0.190175	0.188892
	Supermedian?:	false	false	false	false
P9	Mean value:	0.213435	0.213154	0.216886	0.217029
	Supermedian?:	false	false	false	false
P10	Mean value:	0.239522	0.227516	0.219403	0.217124
	Supermedian?:	false	false	false	false
P11	Mean value:	0.309197	0.307153	0.281502	0.281
	Supermedian?:	true	true	true	true
P12	Mean value:	0.218361	0.218755	0.216287	0.216416
	Supermedian?:	false	false	false	false
P13	Mean value:	0.21229	0.212152	0.223161	0.223164
	Supermedian?:	false	false	false	false
P14	Mean value:	0.204542	0.204244	0.18314	0.18297
	Supermedian?:	false	false	false	false
P15	Mean value:	0.233528	0.233262	0.217927	0.217407
	Supermedian?:	false	false	false	false
P16	Mean value:	0.196652	0.195248	0.218782	0.219386
	Supermedian?:	false	false	false	false
P17	Mean value:	0.25102	0.255181	0.26099	0.264373
	Supermedian?:	true	true	true	true
P18	Mean value:	0.291438	0.281038	0.273185	0.270404
	Supermedian?:	true	true	true	true
P19	Mean value:	0.265992	0.268073	0.25066	0.250663
	Supermedian?:	true	true	true	true
P20	Mean value:	0.209859	0.209859	0.205197	0.205197
	Supermedian?:	false	false	false	false
P21	Mean value:	0.258503	0.259546	0.254631	0.25529
	Supermedian?:	true	true	true	true
P22	Mean value:	0.244119	0.242573	0.24062	0.239751
	Supermedian?:	true	true	false	false
P23	Mean value:	0.28988	0.294378	0.283672	0.284221
	Supermedian?:	true	true	true	true
P24	Mean value:	0.283175	0.283195	0.279616	0.27957
	Supermedian?:	true	true	true	true
P25	Mean value:	0.211368	0.212021	0.231994	0.232408
	Supermedian?:	false	false	false	false
P26	Mean value:	0.24105	0.246144	0.256532	0.260471
	Supermedian?:	false	true	true	true
P27	Mean value:	0.232707	0.232672	0.229184	0.229113
	Supermedian?:	false	false	false	false
P28	Mean value:	0.23091	0.221871	0.24837	0.247058
	Supermedian?:	false	false	true	true
P29	Mean value:	0.335519	0.336463	0.334234	0.334663
	Supermedian?:	true	true	true	true
P30	Mean value:	0.276334	0.249027	0.27013	0.265465
	Supermedian?:	true	true	true	true
P31	Mean value:	0.207685	0.207685	0.223472	0.223152
	Supermedian?:	false	false	false	false
P32	Mean value:	0.322168	0.326505	0.246834	0.24664
	Supermedian?:	true	true	true	true
P33	Mean value:	0.244519	0.239688	0.252669	0.251142
	Supermedian?:	true	false	true	true
P34	Mean value:	0.226249	0.226232	0.2306	0.230606
	Supermedian?:	false	false	false	false
	Group median	0.242584	0.241131	0.241622	0.241148
Swop super to submedian		n=1		n=0
Swop sub to supermedian		n=1		n=0

## Sheet: MTRrexMT
MTRRexMT
Patient		CE	CEC	WT	WTC
P1	Mean value:	0.368579	0.370544	0.471412	0.472321
	Supermedian?:	false	false	true	true
P2	Mean value:	0.353693	0.353403	0.446097	0.446943
	Supermedian?:	false	false	false	false
P3	Mean value:	0.364409	0.390202	0.456173	0.469565
	Supermedian?:	false	true	false	true
P4	Mean value:	0.371218	0.371218	0.456051	0.456433
	Supermedian?:	false	false	false	false
P5	Mean value:	0.333149	0.334287	0.42609	0.427613
	Supermedian?:	false	false	false	false
P6	Mean value:	0.455292	0.455406	0.571774	0.571801
	Supermedian?:	true	true	true	true
P7	Mean value:	0.378394	0.387977	0.380285	0.396597
	Supermedian?:	false	false	false	false
P8	Mean value:	0.28205	0.281575	0.347006	0.363757
	Supermedian?:	false	false	false	false
P9	Mean value:	0.31385	0.332245	0.438018	0.456207
	Supermedian?:	false	false	false	false
P10	Mean value:	0.408711	0.431259	0.456317	0.461777
	Supermedian?:	true	true	false	false
P11	Mean value:	0.429176	0.431725	0.550814	0.552818
	Supermedian?:	true	true	true	true
P12	Mean value:	0.389287	0.390813	0.517611	0.518972
	Supermedian?:	true	true	true	true
P13	Mean value:	0.388465	0.389549	0.462111	0.462588
	Supermedian?:	true	true	true	false
P14	Mean value:	0.392543	0.394789	0.456634	0.457821
	Supermedian?:	true	true	false	false
P15	Mean value:	0.352655	0.361481	0.44037	0.444852
	Supermedian?:	false	false	false	false
P16	Mean value:	0.211512	0.216858	0.38293	0.38971
	Supermedian?:	false	false	false	false
P17	Mean value:	0.420398	0.420564	0.49643	0.504679
	Supermedian?:	true	true	true	true
P18	Mean value:	0.461616	0.465105	0.542142	0.547056
	Supermedian?:	true	true	true	true
P19	Mean value:	0.488709	0.501478	0.498327	0.500128
	Supermedian?:	true	true	true	true
P20	Mean value:	0.430292	0.430292	0.553214	0.553214
	Supermedian?:	true	true	true	true
P21	Mean value:	0.430076	0.433921	0.451688	0.454987
	Supermedian?:	true	true	false	false
P22	Mean value:	0.358294	0.362446	0.47898	0.481834
	Supermedian?:	false	false	true	true
P23	Mean value:	0.526205	0.543372	0.618185	0.62195
	Supermedian?:	true	true	true	true
P24	Mean value:	0.470303	0.471253	0.490986	0.492154
	Supermedian?:	true	true	true	true
P25	Mean value:	0.229907	0.241295	0.406944	0.41074
	Supermedian?:	false	false	false	false
P26	Mean value:	0.28743	0.302383	0.37803	0.394649
	Supermedian?:	false	false	false	false
P27	Mean value:	0.330635	0.331832	0.419208	0.420599
	Supermedian?:	false	false	false	false
P28	Mean value:	0.393751	0.388428	0.536656	0.544417
	Supermedian?:	true	false	true	true
P29	Mean value:	0.415384	0.432188	0.465814	0.473031
	Supermedian?:	true	true	true	true
P30	Mean value:	0.32711	0.310941	0.50814	0.541903
	Supermedian?:	false	false	true	true
P31	Mean value:	0.406425	0.406425	0.461935	0.465406
	Supermedian?:	true	true	true	true
P32	Mean value:	0.445246	0.455723	0.497527	0.499804
	Supermedian?:	true	true	true	true
P33	Mean value:	0.261875	0.266341	0.314537	0.325557
	Supermedian?:	false	false	false	false
P34	Mean value:	0.296953	0.297228	0.396146	0.39666
	Supermedian?:	false	false	false	false
	Group median	0.38343	0.388989	0.459284	0.463997
Swop super to submedian		n=1		n=1
Swop sub to supermedian		n=1		n=1

## Sheet: ASYM
APTwasym
Patient		CE	CEC	WT	WTC
P1	Mean value:	1.82465	1.82481	1.23244	1.2283
	Supermedian?:	true	true	true	true
P2	Mean value:	1.62875	1.62719	1.16641	1.16082
	Supermedian?:	true	true	true	true
P3	Mean value:	1.45022	1.35676	1.31935	1.28253
	Supermedian?:	true	false	true	true
P4	Mean value:	1.50763	1.50763	0.32792	0.326538
	Supermedian?:	true	true	false	false
P5	Mean value:	2.38932	2.39721	1.5353	1.53098
	Supermedian?:	true	true	true	true
P6	Mean value:	0.70364	0.703033	0.426855	0.426757
	Supermedian?:	false	false	false	false
P7	Mean value:	0.2585	0.449059	-0.0310634	0.171131
	Supermedian?:	false	false	false	false
P8	Mean value:	0.813049	0.798989	0.54681	0.485456
	Supermedian?:	false	false	false	false
P9	Mean value:	1.42669	1.49913	1.0619	1.03591
	Supermedian?:	true	true	true	true
P10	Mean value:	0.798313	0.689701	0.320928	0.29135
	Supermedian?:	false	false	false	false
P11	Mean value:	1.84768	1.8164	1.34439	1.33064
	Supermedian?:	true	true	true	true
P12	Mean value:	0.926443	0.942949	0.363761	0.365556
	Supermedian?:	false	false	false	false
P13	Mean value:	1.61138	1.60881	0.916073	0.913317
	Supermedian?:	true	true	false	false
P14	Mean value:	1.99364	1.99265	1.47203	1.46772
	Supermedian?:	true	true	true	true
P15	Mean value:	0.763865	0.862556	0.440967	0.460754
	Supermedian?:	false	false	false	false
P16	Mean value:	2.10383	2.10651	0.320133	0.238764
	Supermedian?:	true	true	false	false
P17	Mean value:	1.332	1.27112	1.35369	1.32202
	Supermedian?:	false	false	true	true
P18	Mean value:	1.98905	1.93919	1.45766	1.42065
	Supermedian?:	true	true	true	true
P19	Mean value:	1.37288	1.41385	1.14147	1.1427
	Supermedian?:	false	true	true	true
P20	Mean value:	1.27985	1.27985	0.304718	0.304718
	Supermedian?:	false	false	false	false
P21	Mean value:	0.863608	0.865105	0.738251	0.735084
	Supermedian?:	false	false	false	false
P22	Mean value:	1.30401	1.27481	0.867806	0.8541
	Supermedian?:	false	false	false	false
P23	Mean value:	1.84888	1.85401	1.47928	1.47526
	Supermedian?:	true	true	true	true
P24	Mean value:	1.15294	1.13822	1.00026	0.985125
	Supermedian?:	false	false	true	true
P25	Mean value:	2.18173	2.12054	1.32377	1.3051
	Supermedian?:	true	true	true	true
P26	Mean value:	1.40815	1.4205	1.20172	1.18298
	Supermedian?:	true	true	true	true
P27	Mean value:	1.0571	1.06631	0.996672	1.00042
	Supermedian?:	false	false	true	true
P28	Mean value:	0.616038	0.469332	0.201027	0.135817
	Supermedian?:	false	false	false	false
P29	Mean value:	2.16441	2.25853	2.31897	2.33331
	Supermedian?:	true	true	true	true
P30	Mean value:	2.29274	2.10697	1.31963	1.10274
	Supermedian?:	true	true	true	true
P31	Mean value:	0.127226	0.127226	-0.313297	-0.337563
	Supermedian?:	false	false	false	false
P32	Mean value:	1.61006	1.60564	0.982488	0.973956
	Supermedian?:	true	true	false	false
P33	Mean value:	1.256	1.21706	0.991883	0.92951
	Supermedian?:	false	false	false	false
P34	Mean value:	1.28899	1.28919	0.942455	0.941333
	Supermedian?:	false	false	false	false
	Group median	1.39052	1.38531	0.994277	0.97954
Swop super to submedian		n=1		n=0
Swop sub to supermedian		n=1		n=0

## Sheet: MTconst
MTconst
Patient		CE	CEC	WT	WTC
P1	Mean value:	0.196932	0.197717	0.196876	0.196968
	Supermedian?:	true	true	true	true
P2	Mean value:	0.2121	0.212641	0.197988	0.198072
	Supermedian?:	true	true	true	true
P3	Mean value:	0.178476	0.184886	0.180004	0.182138
	Supermedian?:	true	true	true	true
P4	Mean value:	0.222854	0.222854	0.205108	0.205057
	Supermedian?:	true	true	true	true
P5	Mean value:	0.145316	0.145628	0.154108	0.154377
	Supermedian?:	false	false	false	false
P6	Mean value:	0.203252	0.203193	0.184505	0.184497
	Supermedian?:	true	true	true	true
P7	Mean value:	0.139391	0.142308	0.139994	0.143143
	Supermedian?:	false	false	false	false
P8	Mean value:	0.154019	0.160583	0.150375	0.151789
	Supermedian?:	false	false	false	false
P9	Mean value:	0.186499	0.186594	0.177685	0.176843
	Supermedian?:	true	true	true	true
P10	Mean value:	0.164511	0.171074	0.162003	0.16284
	Supermedian?:	false	false	false	false
P11	Mean value:	0.182626	0.183781	0.17593	0.176152
	Supermedian?:	true	true	true	true
P12	Mean value:	0.206684	0.206442	0.182855	0.18263
	Supermedian?:	true	true	true	true
P13	Mean value:	0.167339	0.167385	0.171083	0.171105
	Supermedian?:	false	false	true	true
P14	Mean value:	0.191787	0.191716	0.176375	0.176202
	Supermedian?:	true	true	true	true
P15	Mean value:	0.156574	0.160218	0.145035	0.145553
	Supermedian?:	false	false	false	false
P16	Mean value:	0.11387	0.118808	0.11719	0.117899
	Supermedian?:	false	false	false	false
P17	Mean value:	0.177806	0.185662	0.170679	0.174287
	Supermedian?:	true	true	true	true
P18	Mean value:	0.179708	0.181614	0.175607	0.175762
	Supermedian?:	true	true	true	true
P19	Mean value:	0.116204	0.120456	0.111407	0.111917
	Supermedian?:	false	false	false	false
P20	Mean value:	0.188118	0.188118	0.12967	0.12967
	Supermedian?:	true	true	false	false
P21	Mean value:	0.156866	0.156925	0.150564	0.150394
	Supermedian?:	false	false	false	false
P22	Mean value:	0.142347	0.141652	0.133102	0.132849
	Supermedian?:	false	false	false	false
P23	Mean value:	0.169855	0.171855	0.161436	0.161594
	Supermedian?:	false	false	false	false
P24	Mean value:	0.187952	0.187937	0.18091	0.180773
	Supermedian?:	true	true	true	true
P25	Mean value:	0.234449	0.233171	0.178184	0.177084
	Supermedian?:	true	true	true	true
P26	Mean value:	0.156821	0.158779	0.155943	0.156684
	Supermedian?:	false	false	false	false
P27	Mean value:	0.195513	0.195225	0.167927	0.167559
	Supermedian?:	true	true	true	true
P28	Mean value:	0.19712	0.197668	0.18207	0.181254
	Supermedian?:	true	true	true	true
P29	Mean value:	0.144838	0.152406	0.163611	0.166808
	Supermedian?:	false	false	true	true
P30	Mean value:	0.150617	0.157929	0.150111	0.151021
	Supermedian?:	false	false	false	false
P31	Mean value:	0.111131	0.111131	0.118797	0.119308
	Supermedian?:	false	false	false	false
P32	Mean value:	0.173737	0.174944	0.162911	0.162928
	Supermedian?:	true	true	false	false
P33	Mean value:	0.151975	0.151357	0.148019	0.147045
	Supermedian?:	false	false	false	false
P34	Mean value:	0.164919	0.165038	0.15671	0.15675
	Supermedian?:	false	false	false	false
	Group median	0.171796	0.173399	0.163261	0.164868
Swop super to submedian		n=0		n=0
Swop sub to supermedian		n=0		n=0
